# Supplementary material for: Brain insulin sensitivity is linked to adiposity and body fat distribution
Source: Nat Commun. 2020 Apr 15;11:1841. doi: 10.1038/s41467-020-15686-y (PMC7160151; doi:10.1038/s41467-020-15686-y)
Supplement: Supplementary file 4 — Source Data [file 41467_2020_15686_MOESM4_ESM.xlsx]

## Sheet: figure 1 a
change in the theta frequency band in response to insulin infusion, corrected for saline infusion, assessed by magnetoencephalography.	change in body weight to month 9 of the intervention	change in body weight to month 24 of the intervention	change in body weight in the long-term follow up
-22.53	3.5	5.5	8.3
30.42	-3	-8.8	-3.6
13.05	-1.1	-15	-8.3
-42.63	-3.4	-1.4	1
74.01	-8.7	-15.4	-24.4
-1.16	-0.7	4.7	3
109.34	-8	-4	-0.4
0.79	-4	-6.2	-5.5
-2.27	2	2.7	0.7
-19.53	3.1	1	-0.1
77.26	-7.9	0.7	-4.3
9.5	0.8	-0.8	0.8
7.25	-7.6	2.4	1.3
73.01	-3.3	2.7	4.8
-15.85	-0.4	2.8	4.3

## Sheet: figure 1 b
change in visceral adipose tissue to month 9 of the intervention	change in visceral adipose tissue to month 24 of the intervention	change in visceral adipose tissue in the long-term follow up
0.25	1.04	2.27
-0.1	-1.21	0.11
-0.06	-1.29	-0.5
-0.59	-0.56
-1.27	-2.22	-2.41
-0.29	-0.12	0.34
-1.87	-1.47	1.27
-0.61	-0.99	0.68
-0.45	-0.19
0.52	0.71	1.71
-0.52	-0.55	1.29
	-1.14
-0.51	-0.07	0.92
-1.31	0.32	1.97

## Sheet: figure 1 c
change in subcutaneous adipose tissue to month 9 of the intervention	change in subcutaneous adipose tissue to month 24 of the intervention	change in subcutaneous adipose tissue in the long-term follow up
2.11	1.01	6.96
-0.62	-0.84	1.91
-0.52	-7.22	-2.66
-0.97	-5.25
-5.12	-9.11	-5.98
0.55	-2.69	2.23
-0.08	-3.13	6.67
-0.39	-1.5	2.38
-0.89	-3.4
1.62	0.78	3.38
-1.83	-4.45	2.2
	-2.66
-7.5	-5.64	1.72
-3.69	-1.64	2.81

## Sheet: figure 2 b
Change in hypothalamic cerebral blood flow from before to after insulin spray.	visceral adipose tissue
-7.8021	4.66
16.4814	1.26
4.4669	1.69
-11.3443	7.59
-3.4474	5.04
-10.1619	3.95
3.0125	7.54
18.236	6.77
-0.6506	3.87
11.7338	2.74
3.3496	2.36
0.7477	4.94
-1.3921	5.72
0.6348	8.1
3.7741	6.74
7.5276	3.66
-6.0273	2.34
-7.2347	1.13
26.7514	2.72
-12.2827	3.88
20.9404	1.18
24.0885	7.58
-4.3169	1.62
1.6598	2.19
2.2951	2.93
-17.3854	0.88
1.3995	4.02
2.6325	3.46
2.9402	2.09
-4.807	3.38
-7.9854	1.13
2.0075	0.62
-1.1712	2.43
-12.8455	3.7
-12.7299	1.55
7.1405	2.92
6.8684	5.63
-23.9074	1.86
-23.9952	0.31
-20.7357	0.36
-15.9613	0.74
3.5138	4.17
4.1994	3.39
2.6823	4.88
-17.2121	1.25
14.543	4.38
3.7957	3.68
-22.9804	2.21
6.5963	1.5
1.5935	0.95
0.7371	1.35
-1.6634	2.66
-3.2926	4.42
-15.6772	1.03
-2.8578	2.15
12.6349	1.77
-0.0676	6.94
10.0572	2.24
14.0284	0.71
-4.9008	0.59
5.5834	5.29
13.3231	2.79
-5.3951	2.32
-8.1802	2.27
1.316	1.68
-0.5125	1.73
5.3544	9.04
10.9963	3.86
-0.13	1.96
1.7324	4.5
-17.5285	7.46
-3.0632	1.65
-2.5954	1.68
2.5909	2.14
3.7477	1.79
-0.2495	1.51
0.0631	1.94
6.8208	7.92
-0.3057	5.93
1.4363	5
1.706	1.82
-1.7778	1.5
2.3437	4.11
-5.6794	3.46
-11.3652	1.61
-8.2527	2.32
-12.0421	4.58
-5.4344	2.28
-6.6979	4.6
-4.3114	6.78
-1.0131	3.4
3.514	6.77
3.5802	3.2
-10.5136	1.97
5.129	2.78
-4.5519	3
-4.8991	4.29
-6.3869	2.47
-18.4977	3.52
0.6051	3.5
10.5171	4.79
11.9526	6.33
21.5666	8.05
-7.3321	6.76
-12.1974	0.81
-11.6461	2.01
4.539	2.92
4.6463	3.11
-0.4476	2.88
9.2916	2.21
-0.5248	4.56
2.936	6.01

## Sheet: figure 2 c
subcutaous adipose tissue
12
10.91
9.95
9.81
9.19
13.27
14.61
16.72
9.98
23.09
15.13
12.78
18.39
8.98
7.88
10.34
11.44
10.39
17.76
24.46
4.46
23.49
16.02
16.99
25.38
7.41
9.06
15.13
9.05
10.32
15.82
17.66
18.71
12.25
14.64
5.9
9.63
10.53
8.83
11.25
14.3
18.82
18.3
11.52
9.3
5.82
10.88
6.99
6.46
12.66
15.96
8.24
8.89
25.45
8.81
8.58
7.21
5.89
10.37
16.2
8.94
7.94
11.82
16.03
6.95
16.28
7.72
5.92
11.48
6.62
6.34
8.17
14.27
18.34
12.13
4.32
8.41
13.38
10.85
13.71
15.14
18.9
14.13
28.25
20.51
9.19
14.58
10.74
12.43
7.82
20.5
15.82
16.09
14.33
13.64
13.29
9.66
10.57
9.16
16.22

## Sheet: figure 2 d
VAT-to-SCAT ratio
0.388333
0.154904
0.762814
0.513761
0.820457
0.510173
0.264887
0.163876
0.236473
0.213945
0.378057
0.633803
0.366504
0.407572
0.296954
0.109284
0.237762
0.373436
0.0664414
0.309894
0.363229
0.0932312
0.182896
0.0517952
0.158392
0.466937
0.230684
0.223397
0.124862
0.0600775
0.153603
0.209513
0.0828434
0.238367
0.384563
0.315254
0.0321911
0.034188
0.0838052
0.370667
0.237063
0.0664187
0.239344
0.319444
0.237634
0.257732
0.0873162
0.193133
0.411765
0.349131
0.0645363
0.260922
0.1991
0.272692
0.254257
0.0827506
0.0818308
0.473684
0.223722
0.140123
0.187919
0.217884
0.326565
0.122271
0.647482
0.458231
0.213731
0.283784
0.186411
0.270393
0.23817
0.237454
0.555011
0.323337
0.412201
0.421296
0.178359
0.307175
0.318894
0.117433
0.153236
0.242328
0.161359
0.162832
0.165773
0.348205
0.135117
0.258845
0.241352
0.548593
0.120488
0.222503
0.217526
0.334264
0.464076
0.605719
0.699793
0.276254
0.31441
